# Supplementary material for: Impact of local mask mandates upon COVID-19 case rates in Oklahoma
Source: PLoS One. 2022 Jun 16;17(6):e0269339. doi: 10.1371/journal.pone.0269339 (PMC9202880; doi:10.1371/journal.pone.0269339)
Supplement: S1 Data — (XLSX) [file pone.0269339.s002.xlsx]

## Sheet: Sheet1
Alignment	Mean CaseDiff	Ada_case_rate_diff	Altus_case_rate_diff	Anadarko_case_rate_diff	Ardmore_case_rate_diff	Chickasha_case_rate_diff	Choctaw_case_rate_diff	Chouteau_case_rate_diff	Claremore_case_rate_diff	Clinton_case_rate_diff	Del_City_case_rate_diff	Edmond_case_rate_diff	Enid_case_rate_diff	Glenpool_case_rate_diff	Grove_case_rate_diff	Guthrie_case_rate_diff	Hominy_case_rate_diff	Jenks_case_rate_diff	Lawton_Ft_Sill_case_rate_diff	McAlester_case_rate_diff	Midwest_City_case_rate_diff	Muskogee_case_rate_diff	Nichols_Hills_case_rate_diff	Norman_case_rate_diff	Okemah_case_rate_diff	Oklahoma_City_case_rate_diff	Okmulgee_case_rate_diff	Ponca_City_case_rate_diff	Purcell_case_rate_diff	Sand_Springs_case_rate_diff	Sapulpa_case_rate_diff	Seminole_case_rate_diff	Shawnee_case_rate_diff	Spencer_case_rate_diff	Stillwater_case_rate_diff	Tahlequah_case_rate_diff	The_Village_case_rate_diff	Tulsa_case_rate_diff	Vinita_case_rate_diff	Warr_Acres_case_rate_diff
-45	21.3082	-0.530709	0	-0.27799	-3.19071	-0.0505437	8.21277	-24.7009	224.133	96.7022	-9.48936	9.80803	20.9207	-19.7864	126.712	0	26.8903	-3.1409	-3.89555	-15.2648	-7.7434	5.35333	15.0005	-1.02902	-33.1535	-0.503741	3.28469	-0.275511	295.977	-32.9784	9.90495	134.226	-7.21207	-7.48614	-3.06134	-14.0719	-4.06464	-0.404676	49.9368	-3.73021
-44	11.8182	-0.379078	0	-0.151631	-3.1666	-0.101087	31.4299	-21.5914	208.99	31.2547	-10.2388	2.88879	17.3336	-26.494	79.8677	-0.0252719	-35.1244	-27.3256	-3.73021	5.12598	-7.33179	15.2614	-7.7434	-0.331157	6.76541	-0.153753	-9.91979	11.6028	154.73	-33.8105	-4.15355	26.9986	-7.7434	17.8441	-3.39578	-4.29313	-7.48614	4.34723	65.2235	-4.06464
-43	20.0997	-0.530709	0	-0.530709	-26.4572	-0.101087	-8.16472	9.77468	79.9911	114.842	-3.23805	4.36362	16.8059	-4.57287	54.8862	-0.101087	172.664	6.20005	-4.06464	-10.4033	-12.7673	2.0498	68.849	0.447162	135.74	0.763893	22.2374	12.593	95.0864	-35.6937	1.49613	65.4023	-0.969659	-11.062	-2.88127	10.0164	-7.35752	-0.372686	46.435	-7.48614
-42	18.7555	-0.657068	0	-0.379078	23.3363	-0.126359	31.2241	-32.9784	184.155	87.943	-7.50512	8.88159	3.9799	-7.2075	67.4645	-0.0505437	25.1385	-0.89489	-6.41116	-14.7676	-14.9208	-20.3381	-14.5092	-2.15767	55.771	-0.397149	19.1169	60.1011	119.124	-31.0951	-2.22653	157.432	-8.1471	15.7346	-2.36675	-10.7245	-11.062	3.48509	54.9752	2.52586
-41	26.03	-0.581253	0	-0.530709	-12.8849	-0.0505437	29.8349	62.9949	300.344	105.919	-11.5989	2.09067	27.4819	-28.1076	47.1691	-0.101087	150.175	12.7757	-5.20756	-18.8927	-12.8702	-0.665544	35.8664	-2.26058	61.4206	0.696886	23.1899	35.493	115.177	-23.6498	1.53993	82.8587	-2.19657	-10.3931	-1.74934	7.60123	-9.46701	5.28028	59.5319	-11.062
-40	20.0112	-0.657068	0	-0.657068	9.74878	-0.227447	7.32839	12.709	264.027	66.2878	-12.2935	8.77869	17.1207	-32.4365	79.0267	-0.101087	7.55462	-8.04294	8.28764	1.9296	-14.8179	-6.84486	-14.6121	-0.993471	123.521	1.43106	16.095	50.6145	113.107	-23.825	9.14367	27.4184	-5.06893	-7.7434	8.97747	0.960987	-10.3931	6.30131	78.366	0.416361
-39	13.152	-1.56686	-0.0252719	-0.581253	21.5451	-0.101087	4.84272	-31.0951	133.978	53.6426	-13.6826	13.889	-4.13737	-49.3624	18.868	-0.126359	19.664	-14.2275	3.43274	8.93055	-7.1041	-4.7885	-14.8179	-0.478959	153.104	2.13134	-20.8578	13.7168	180.348	-35.4309	-5.90216	41.6649	-2.09367	-7.33179	-2.17943	11.4631	-7.7434	5.73535	50.1157	-0.50976
-38	14.3176	-1.49104	0	-0.657068	7.48664	-0.202175	3.65934	24.7529	272.415	29.5467	-12.1391	14.635	4.02986	-1.80871	-32.9784	-0.0505437	-32.9784	-18.7854	-5.01824	-22.5064	-5.01294	-10.3526	36.7153	-1.56598	63.3039	1.19136	-12.1972	57.7725	127.128	-34.993	-7.49234	31.8546	-7.70976	-14.5092	-2.7454	-10.776	-7.33179	4.64341	120.414	2.13998
-37	10.1104	-1.51631	0	-1.56686	-3.05932	-0.27799	8.32199	-23.825	185.701	32.6562	-6.6081	11.0256	-6.19989	-25.4048	66.8076	-0.227447	82.7736	5.02377	-7.7434	2.18292	-7.82058	7.68065	15.1548	-1.74934	39.2828	-1.29186	-14.2008	10.5977	85.8573	-37.5331	13.0686	-22.4289	-0.695583	-14.9208	-2.59104	6.64634	-14.5092	10.4055	12.6208	-7.33179
-36	12.0295	-1.84485	-0.0758156	-1.49104	-18.9287	-0.151631	17.9594	109.777	142.556	48.1681	10.5387	11.3174	-17.2365	28.3034	7.42833	-0.101087	22.5983	-10.3641	-5.18183	12.7456	-9.70239	-5.35376	-7.82058	-3.33777	39.1077	-0.307507	-14.5512	17.588	74.7332	-44.3215	18.7182	8.12252	-1.45844	-14.6121	-4.0574	-0.482692	-14.9208	5.49235	84.8078	-14.5092
-35	16.0374	-2.62827	0	-1.51631	13.1801	-0.530709	-1.00669	-34.993	99.0621	118.915	-0.832057	4.5942	-8.26653	-5.47982	40.7749	-0.202175	-31.0951	-5.67175	-9.13433	0.586502	-12.6975	10.9674	-16.6702	-4.16754	58.9681	-0.775652	-3.2847	99.2975	141.144	-36.92	17.8861	52.7837	15.1405	35.5853	12.1747	-11.8534	-14.6121	5.40718	96.4831	4.84591
-34	12.4362	3.6035	-0.0252719	-1.84485	7.33557	-0.379078	-6.11638	10.8696	125.812	42.1361	-12.9589	22.0945	-3.59064	-11.6918	19.4722	-0.27799	5.49621	6.50973	1.20386	-5.63114	-13.3921	-1.20993	34.6058	-3.13197	90.8724	1.11079	-31.4017	40.5329	109.256	-29.1681	-2.79587	22.902	-13.0003	-14.0719	11.8402	-4.28703	-14.8179	9.46343	94.414	-4.72876
-33	17.2779	-2.67882	-0.0252719	28.122	-4.45636	-0.530709	-8.83358	4.08121	151.457	61.952	-25.0567	8.64127	10.0634	-0.0176793	19.297	-0.151631	5.32102	0.506581	-10.3122	4.41484	-16.5232	16.9695	-16.876	-2.97762	56.8659	2.43835	-26.6827	34.3202	90.2685	-24.263	-12.2964	-48.4288	2.21041	-10.2388	24.3236	22.5085	-14.0719	7.84725	341.701	4.94882
-32	6.19631	9.532	-0.0758156	-2.19865	2.70206	-0.657068	-4.66604	59.8854	121.055	-9.39609	-17.5672	16.8211	-21.2657	-44.2357	65.1872	-0.530709	-35.4309	-7.87086	12.0566	-5.45674	-14.9797	8.55453	32.522	-3.64321	81.5438	-0.769967	-31.3579	15.1604	96.1598	-38.2339	4.54832	-17.7445	-5.5409	-7.82058	26.4404	-4.31276	0.217094	13.3653	-36.2678	-14.0719
-31	9.35446	-2.07229	-0.0505437	-2.67882	9.9589	-0.581253	9.61797	67.6373	105.991	-23.6498	-12.2677	20.491	6.23468	20.9736	22.5031	-0.379078	-5.84694	-8.96886	-9.77197	-5.711	-9.44868	2.68178	-16.7216	-2.92944	57.479	3.39818	17.4965	20.2876	55.9512	-30.3506	9.07283	19.2309	-10.3595	8.53143	50.5694	6.93237	-7.82058	7.73182	-17.8658	9.52797
-30	14.1587	-2.19865	0	-2.07229	3.46185	-0.657068	24.0112	72.5425	149.977	-12.9755	-12.6827	14.3266	-17.426	-24.1743	48.7109	-0.530709	-8.38711	-9.17543	-2.71392	19.7845	-8.89011	-8.59466	14.203	-3.26387	33.7646	2.79093	-7.81758	36.412	134.541	-41.3872	-7.23279	14.516	-4.8285	59.4234	48.1882	-0.791399	-6.2143	13.5357	41.9526	2.0628
-29	9.26579	-1.74376	-0.0252719	-2.07229	22.8743	-1.56686	3.5113	-38.2339	117.709	29.6662	-5.26699	17.3961	16.992	-19.5543	56.2966	-0.657068	-15.1755	-7.73326	-5.67062	-0.580979	-20.2608	12.761	-12.374	-2.68153	-24.263	1.05854	12.1753	28.4798	96.0592	-40.4675	7.30424	-8.6903	-2.83081	33.5272	39.3096	-8.4864	-16.1814	4.96878	112.463	-16.6702
-28	16.5076	8.92548	-0.101087	-2.19865	25.04	-1.49104	-11.2106	18.0521	104.766	19.2546	-27.523	36.8588	21.4113	-41.5979	63.6981	-0.581253	50.5181	-4.35787	-8.07034	-6.19292	-9.93037	12.5023	-23.7447	-1.75214	56.1651	4.24712	37.347	32.0634	95.0333	-45.8544	-4.6353	-53.4073	-4.65832	-18.2652	34.0069	-26.1599	-16.876	5.87891	293.403	33.2355
-27	13.3794	-2.79285	-0.0505437	-1.74376	-2.75275	-1.51631	-9.96138	103.821	142.567	16.7145	-5.64274	33.1634	1.53823	-17.0518	13.9539	-0.657068	-0.0220831	14.7965	-9.73151	-1.51242	-18.0889	32.2833	3.2696	-0.652007	95.5147	2.88985	34.555	59.4737	42.0045	-42.2631	-2.0243	-66.1323	-3.0376	-16.7216	16.5255	1.17289	-18.2652	13.9062	121.26	-6.99261
-26	11.1683	2.90774	-0.101087	-2.67882	-15.552	-1.84485	-0.456255	7.93525	135.656	31.6251	-22.6614	22.7881	48.7174	-23.0168	47.6071	7.22358	-24.263	-14.2651	-3.97622	-0.076182	-20.4078	2.64616	-25.0567	-2.2601	84.4781	3.62881	50.6062	9.57808	-7.65609	-45.4164	14.7766	43.0914	-12.3325	-11.1906	35.1935	-21.2983	-16.7216	16.9842	129.969	11.385
-25	9.43826	-2.33584	-0.101087	-2.79285	0.468467	-2.62827	9.13894	2.54835	84.4956	39.0266	-12.2471	11.8733	-6.80007	6.75061	19.2622	-1.49104	-38.2339	-11.0273	-10.7403	73.3727	-16.8503	-12.6239	28.6375	-4.78775	-9.00113	6.83923	14.9563	41.2822	105.506	-64.2049	3.72972	19.5078	-9.42546	63.2308	22.8533	-20.0491	-11.1906	13.5541	44.428	-6.83825
-24	12.1488	-2.69129	-0.126359	-2.89441	21.2538	3.92242	18.543	151.348	66.2198	-7.46907	-19.9237	17.1728	23.1741	3.13195	12.7714	-1.51631	-30.3506	-6.99494	-5.97183	33.1352	-12.6827	11.1675	-16.8503	9.07274	205.876	6.87004	53.3216	2.36233	44.7246	-55.6647	8.63487	-56.9472	-0.944926	-23.7447	23.162	5.222	-12.374	17.3364	-16.0502	8.57612
-23	9.3048	-2.33584	-0.0505437	13.0393	-10.6995	-2.67882	27.9967	2.98631	169.996	-2.56392	-14.9111	9.64489	18.749	-12.741	30.4829	-1.84485	-12.2412	-10.1858	-7.96569	15.297	-12.6901	13.9349	-12.6827	-3.32795	-10.7968	6.63342	52.3252	46.5146	36.892	-69.548	-0.636348	16.3315	-3.13951	53.4808	22.9562	-8.96543	-23.7447	14.0943	47.6561	-12.374
-22	35.9113	-2.15811	-0.227447	-2.69129	15.1027	-2.07229	46.2652	32.6006	76.4686	5.1642	-8.94117	5.76911	50.8933	-13.5703	132.021	14.9526	-40.4675	-9.74788	-8.07409	15.9536	-25.1377	-1.77518	-14.4321	4.70922	709.776	10.8926	18.3833	38.3268	-3.41866	-69.1538	7.24692	24.7179	-1.70779	0.144894	27.6784	-1.63239	-22.124	4.96598	389.819	-3.97796
-21	17.7735	-2.71668	-0.101087	-2.33584	12.3632	-2.07229	29.5673	186.349	120.353	13.0475	-18.9549	21.0554	21.9075	21.4747	40.3897	-2.19865	-45.8544	-12.288	-8.695	33.6021	-23.3296	0.508341	44.0753	-2.90931	30.1941	10.9096	6.77741	140.552	46.0851	-78.9641	-3.78966	-38.7983	-13.0191	28.2535	-0.298227	49.1735	-25.0567	7.63345	82.9838	27.2929
-20	18.2687	9.11612	-0.202175	-2.15811	11.6669	-2.19865	-5.8344	27.2574	188.853	23.7099	-16.7198	25.6688	43.2537	-35.3164	15.233	-2.67882	103.467	-40.114	-4.92432	9.99997	-23.7601	17.0693	-3.1618	0.602475	70.2007	5.75446	40.982	41.33	52.6338	-63.9859	39.4273	27.8427	3.25527	-16.8503	-1.85624	3.84339	-22.1497	10.499	188.013	-5.28997
-19	25.837	8.60833	5.17517	-2.71668	35.6145	-1.74376	17.6115	27.6516	237.687	13.7801	-21.9668	6.77904	15.6938	-0.0567185	55.2017	-2.07229	-16.2704	-11.6749	-4.6321	54.9491	-20.7689	31.5093	23.5432	1.99821	213.649	6.55564	30.0002	50.0161	122.192	-61.1392	43.4397	68.377	-4.9765	12.5189	23.092	21.0159	-16.8503	15.4744	-16.6573	47.0339
-18	5.74445	-3.09752	-0.151631	-2.48817	24.324	-2.67882	19.6409	-30.5614	180.39	19.2427	-12.7027	17.5972	16.1671	-46.8308	65.1612	6.71814	-35.0588	-16.5456	-9.24997	38.3635	-19.2804	43.7931	-25.9947	11.5527	25.2452	8.46622	14.7702	39.4863	-29.5525	-99.592	28.2323	-7.39264	18.5402	-14.4321	13.6403	1.91488	-12.6827	6.80357	9.12665	-16.8503
-17	41.9925	-2.46278	-0.530709	12.3792	30.5976	-2.79285	-3.05362	178.028	147.544	55.3826	-17.8893	13.7696	100.489	-39.0108	44.9534	6.59178	2.62739	-15.8479	-3.9505	238.585	-13.1691	14.3061	0.887321	5.77659	455.964	8.56035	30.6134	105.252	53.2473	-87.9166	34.4783	129.299	29.5718	119.104	-6.93543	-4.63486	-14.4321	9.65178	35.3565	-12.6827
-16	18.5839	-1.52337	-0.379078	-3.09752	2.04069	-2.89441	27.9515	84.069	184.226	30.5302	-12.4258	6.35329	34.9668	-23.4963	102.94	-1.74376	-40.402	-25.6113	5.59194	99.4288	-11.7818	40.5206	-14.9111	6.59326	93.3458	9.90207	13.0402	34.3143	91.6216	-89.9858	-17.208	-15.2864	13.7185	47.0494	21.4971	5.41113	-32.1055	6.70867	60.3535	-4.54868
-15	17.6869	-1.67571	-0.530709	12.9124	19.3465	-2.33584	4.53958	-51.1893	89.663	141.936	-6.48777	10.9303	95.5255	-33.3662	45.8383	-2.67882	-69.1538	-13.5205	-1.53229	87.7262	-22.8941	11.7789	-13.5237	0.145965	64.7262	10.5192	9.50371	11.8666	58.6375	-100.859	5.43131	-8.72934	-0.799434	23.1593	13.1	24.6036	-28.5554	8.50079	279.916	17.3114
-14	17.5776	-2.33584	-0.657068	-1.52337	4.07056	-2.69129	-7.00188	154.097	109.254	41.981	-19.0002	21.8513	43.5305	28.7261	64.776	-2.79285	-20.6721	4.89549	-8.45597	120.827	-24.1429	-22.6239	-28.12	5.43936	120.672	9.71232	-12.9089	2.68647	25.7134	-91.5877	5.64706	-28.7967	-2.67146	-0.793117	-9.20252	49.1283	-27.244	3.08002	191.448	-8.78865
-13	26.7949	-2.69129	-0.581253	-1.67571	-5.36525	-2.33584	14.6467	152.028	167.357	60.6462	-19.5104	7.0749	54.2147	15.5995	36.6322	5.89603	-5.69384	-15.2224	-2.75588	16.5594	-24.8074	-30.8022	-25.8849	8.74862	132.348	1.9725	11.8577	33.1448	-68.1386	-54.7457	20.1403	48.7839	5.92577	25.8969	5.51899	63.7287	-15.5389	12.647	416.978	2.40616
-12	30.4302	-3.10649	-0.657068	-2.33584	54.9108	-2.15811	5.69692	237.96	161.533	28.4918	9.04249	13.8529	27.5722	-22.0178	-18.0171	15.245	-2.84711	-7.98673	-4.66939	11.2858	-18.3839	-26.9204	-26.5494	4.15636	130.279	4.65026	26.1462	47.5479	76.8319	-50.2473	24.4291	29.9171	5.26128	-14.9111	14.0294	54.2583	-24.5063	9.78108	366.139	53.0723
-11	25.8131	-2.52084	-1.56686	-2.69129	31.5129	-2.71668	-3.28663	-43.185	160.943	159.725	-8.25498	11.092	27.9083	8.36779	-13.3479	-2.69129	46.1381	4.01957	-1.27019	-4.03387	-18.9879	-8.93966	-21.8677	3.29759	465.535	8.50162	27.0659	56.1729	3.93605	-108.817	-12.2893	-34.8631	-2.78135	11.6779	1.73333	18.2539	-14.9111	13.0798	241.746	15.0272
-10	31.2007	-3.43751	3.96212	-3.10649	16.7733	-2.48817	13.2193	284.073	198.155	98.7569	-13.7706	16.8673	103.259	2.34677	27.0755	-2.33584	28.6675	-15.9638	-8.38158	29.7497	-12.4258	-4.44125	2.92177	0.0201334	191.609	12.815	13.2373	35.9987	43.3447	-93.8369	-18.8419	108.347	18.882	-2.91838	-11.1399	41.1035	-13.5237	11.7494	135.418	-14.9111
-9	20.655	-1.841	-1.51631	-2.52084	45.5581	3.12511	1.04957	191.766	184.988	69.0551	-6.72078	6.7121	43.8152	41.3213	53.7543	-2.15811	-2.54772	3.11537	1.21361	74.8396	-7.5864	-14.5101	-12.4258	1.23906	71.1196	11.226	-8.49642	62.8939	1.3359	-81.5796	17.9002	34.1326	19.3848	-0.683276	-8.23295	12.4793	-28.12	13.0608	23.0395	-3.64032
-8	35.4856	-1.17619	-1.84485	-3.43751	43.8215	3.02355	61.7823	230.002	152.145	193.345	-6.24816	15.5102	10.356	3.48428	114.752	6.07376	15.7256	-30.4196	3.67598	128.621	-24.6814	27.4144	-11.0703	-2.12396	75.618	11.4066	-28.5331	48.7243	71.3617	-91.3109	95.3713	46.2459	11.1972	-26.5494	-10.8859	18.8976	-25.8849	8.255	269.532	-18.2366
-7	25.789	-2.7615	-2.62827	-1.841	3.72659	-2.46278	6.32228	51.3712	101.023	248.418	-23.0005	15.4267	-14.9717	4.47219	224.641	-2.48817	-62.4417	-10.6428	1.97945	27.6561	-17.7685	39.6717	22.622	6.70367	48.515	9.3839	37.0951	54.0436	40.1483	-84.6518	8.70771	39.2562	3.64541	28.5355	-0.754046	72.1301	-26.5494	10.7431	119.079	33.4154
-6	20.0213	-1.81543	3.25451	-1.17619	-6.08371	4.5977	7.13002	160.434	139.882	116.155	-13.8019	8.13325	-0.231398	-25.276	-11.6237	5.79447	-54.7457	-31.2862	12.8144	17.4361	-21.2933	43.4128	-19.5104	14.1809	94.961	8.44566	-13.4563	40.5448	-2.39873	-52.9301	2.53466	54.7622	18.6624	2.72978	-10.4558	58.9091	-21.8677	28.4643	163.143	62.401
-5	19.5967	-2.37796	2.77434	-2.7615	25.0902	-1.67571	-2.0345	53.8973	149.16	116.132	-8.56268	12.051	-0.491742	-32.0918	21.6228	-3.09752	-21.1013	-24.2664	-12.5746	23.2083	-15.6781	47.3774	2.35837	8.27948	44.2857	3.72671	-27.3396	16.8591	124.784	-44.5438	91.7002	43.5071	15.1376	12.7758	-16.2006	17.9462	-22.4718	21.047	149.92	-2.10099
-4	16.8753	-1.81543	-2.07229	13.5597	31.9858	-2.33584	-4.397	60.5563	236.682	82.0045	-16.92	12.3501	-6.01006	-22.7937	49.2975	6.32765	36.9134	-9.2882	-14.3429	0.927837	-14.8692	30.5986	-17.42	7.1728	-28.3782	11.1132	-52.2705	142.238	74.4249	-108.06	11.0499	-34.39	14.3906	-11.0703	-22.5911	48.4822	-12.4258	14.1329	158.084	-2.70508
-3	20.0931	-2.35239	-2.07229	-2.37796	-6.46705	-2.69129	3.87475	140.681	131.873	97.1475	-18.0678	13.5435	109.706	-38.7288	107.399	16.0575	-64.6909	18.8036	-8.49709	37.9783	-11.3033	28.207	-18.3531	0.930356	72.6798	9.83719	-45.1974	113.11	-0.93386	-82.976	53.1459	70.7399	-8.80991	-2.96364	-13.3272	29.4974	-11.0703	11.1448	31.0456	27.1077
-2	15.1575	-2.25011	-2.19865	-1.81543	-6.93842	-3.10649	-9.21912	100.664	177.287	47.3984	-3.24861	2.51854	-11.0141	-43.7019	4.66444	7.11473	-23.2876	-19.6492	-4.90099	12.9524	-10.8307	118.276	-11.3033	1.58332	135.868	8.25675	-55.5442	38.2904	1.53335	-70.1463	22.7746	63.5167	-1.76011	81.296	-6.11362	23.2603	-28.1652	13.1317	57.0211	-11.0703
-1	24.8191	-1.51111	-1.74376	13.0228	7.18808	3.60023	13.6106	133.954	120.347	249.217	-12.1586	5.11759	15.7012	-18.491	95.5513	-2.33584	25.2732	-3.76634	-4.62042	21.8763	-17.7746	14.0251	14.5629	9.53445	18.3889	10.8012	-10.4891	37.539	-8.14703	-35.0973	61.2528	84.9046	-4.46856	2.16638	-8.60139	17.5697	-19.5104	7.77143	142.082	-8.3985
0	32.275	-4.07231	-2.67882	-2.25011	40.8534	2.68356	5.11852	110.635	142.287	242.498	-11.5049	6.76968	36.2831	12.9657	59.0883	6.09915	-84.6518	-18.458	-13.1155	13.9085	-13.1586	26.8547	2.39314	-4.53234	17.8054	8.21252	-32.0587	149.109	313.575	-64.6333	73.5101	8.5937	18.3534	-17.42	-10.9349	46.0954	-23.0352	7.16475	180.466	29.9064
1	30.0989	-1.95514	-2.79285	-1.51111	1.53721	-1.841	4.53787	171.867	254.75	200.508	-18.4561	14.5754	28.8947	-39.4299	-9.80809	-3.10649	-23.7841	-4.08568	-17.3605	28.3974	-12.5019	16.0977	-18.3844	15.1968	-51.5096	5.12988	30.2667	57.1766	124.949	-56.8434	35.5808	153.208	13.4263	6.84851	-5.57126	70.7288	-17.42	17.4943	182.668	26.3817
2	11.9763	-2.23813	2.55875	-4.07231	42.4281	4.94488	14.9447	110.111	162.192	114.83	-18.9315	7.78951	3.34508	-19.1364	-15.7958	6.26959	-15.3978	-7.43745	-19.8103	-0.685374	-16.92	5.42305	-17.7277	2.03218	-70.1463	1.29504	-30.8941	92.5274	10.2758	-50.2863	37.5401	44.5918	7.72079	-11.3033	-14.2032	76.199	-18.3531	9.50981	31.6566	12.2301
3	21.9107	-2.16095	-2.33584	-1.95514	10.4864	9.48065	12.8816	177.38	274.192	121.489	-19.5122	13.9133	-6.44414	-44.924	50.0542	-3.43751	-49.7679	12.5745	-7.74522	-5.11645	-16.3259	15.9074	8.47359	10.7275	27.8353	5.57227	-16.4418	113.897	11.2224	-125.763	26.9646	68.8048	-1.01467	-10.8307	-2.02756	57.7814	-11.3033	14.0798	126.611	11.297
4	14.9589	-2.67546	-2.69129	13.137	-39.9852	-1.81543	14.4026	39.962	178.404	44.7155	-17.122	-4.246	11.4236	6.69229	132.634	-1.841	-53.83	0.242875	-10.8282	47.3557	-12.4137	19.77	-18.0678	-0.49725	-33.1669	15.2957	-40.9377	108.364	51.8662	-103.592	25.9516	85.4111	-2.16251	77.806	-14.6207	12.6063	-10.8307	10.5359	49.683	8.46345
5	15.4307	-1.62071	-2.33584	28.5894	11.4347	-2.37796	11.2943	-50.2863	86.1103	42.2523	-11.1684	6.72427	-27.4095	44.4311	131.09	-1.17619	-41.0003	-62.534	-5.92841	31.2749	-8.6747	38.5999	-12.4137	1.69091	163.421	5.66456	-4.09571	84.0667	187.261	-80.9016	51.7295	-33.2522	9.85379	32.0188	-19.8796	-5.22277	-23.0005	19.6529	18.7452	-10.8307
6	36.1788	-1.46636	3.29505	12.6997	52.0344	-1.81543	29.9122	406.667	166.971	239.125	-9.64743	-1.52641	-6.46369	-23.8365	36.7727	-2.7615	52.3408	-5.47914	-7.60576	-23.3279	-23.5105	31.1319	-12.1586	12.7192	201.444	9.29519	-16.4806	27.8559	52.0729	-76.4201	43.9157	14.247	-2.6154	-17.7277	-0.602607	20.0808	-18.3844	8.51187	244.943	-3.2337
7	30.189	-4.83641	-2.71668	-1.62071	26.1075	9.88976	1.10478	283.63	167.054	112.315	-2.44228	2.39122	-15.3346	-13.1666	7.23679	-1.81543	51.9508	-1.63685	-19.7755	14.7254	-9.74631	13.405	0.141129	22.1612	0.102302	11.568	-41.2833	75.0333	321.558	-71.7332	37.9465	97.7811	0.196059	33.4832	-12.4258	38.6842	-17.7277	0.146332	53.7529	11.2657
8	18.6247	-3.85884	-2.48817	-1.46636	16.5709	3.87096	46.881	112.709	215.49	27.4993	-17.0395	-1.44455	-3.14595	22.1363	15.0267	-2.37796	-27.6974	1.25445	-6.55962	53.4433	-17.1896	20.5809	6.93755	9.48521	148.139	2.43596	-0.978597	18.1084	55.2161	-48.9814	-6.89917	86.3134	0.630344	7.13377	-5.10596	-2.42189	-16.92	7.47871	11.5578	2.03901
9	20.8238	-2.52111	2.45719	-4.83641	-12.441	-1.51111	10.2079	68.788	155.324	19.1503	-22.9452	2.33288	-28.9534	-1.15097	79.0798	6.97501	37.1517	-13.1241	-0.528068	8.78991	-17.7702	44.1292	6.4621	-3.45007	139.363	-0.29726	53.4871	58.3721	38.0611	-50.7204	-27.0357	191.817	3.33596	-12.4137	-4.30792	42.457	-18.0678	8.65576	25.3095	32.4969
10	25.5207	-2.80409	-3.09752	-3.85884	20.2388	8.16984	5.56023	170.28	180.08	108.959	-12.6699	-1.43743	-11.355	-3.60564	247.961	6.43805	107.405	-6.64747	-8.32017	8.78991	-13.6381	58.7975	-19.5122	-0.851073	49.4452	1.57756	1.54748	69.8461	69.0775	-99.2671	-5.14679	43.9282	12.2985	-12.1586	-9.56989	30.3129	-12.4137	7.12504	31.8907	-18.0678
11	24.6316	-2.95844	-2.46278	-2.52111	45.7987	16.4081	5.73406	-0.578727	275.461	-2.59579	-17.2763	-2.23696	34.8646	5.35417	126.392	6.54033	42.1384	1.73886	-5.16809	19.2441	-4.20063	43.5862	-17.122	4.3903	179.997	3.14045	41.9732	49.2885	93.9984	-83.7612	39.0078	-0.312199	1.96438	25.1508	-7.13034	37.5977	-12.1586	9.99839	13.8769	-2.5303
12	19.1236	-1.1062	-1.52337	-2.80409	66.8337	-2.23813	0.279094	-2.31771	209.729	14.8108	-10.4731	3.71664	-15.6318	19.4443	62.8385	7.27933	35.6825	13.958	-5.96379	-0.888993	-4.42159	92.0405	-11.1684	3.34354	13.9512	5.01837	-2.28012	103.992	53.8279	-95.0163	48.1255	157.167	-1.62523	6.74556	-7.47949	25.2008	-25.2525	3.33238	0.852344	-12.1586
13	41.7328	-0.951847	-1.67571	12.4167	-5.36376	-2.16095	-4.6956	239.552	190.139	145.475	-10.2993	7.36407	26.822	20.4868	110.442	-4.07231	185.894	34.8344	-12.1586	20.5142	-19.0305	26.7123	-9.64743	3.8655	169.544	5.06281	22.9895	92.8337	73.512	-89.7993	27.9996	51.7634	3.07683	-18.9315	-8.41255	-4.35363	-18.4561	3.90146	387.641	-25.2525
14	42.1873	-3.26715	-2.33584	-1.1062	25.6364	3.44561	1.01786	158.252	204.865	-16.7956	-14.6059	6.87129	15.28	-19.1732	57.6329	6.83529	103.143	-7.03361	-18.8026	12.7907	-24.4626	63.9577	30.0148	2.11031	152.464	4.22029	18.5651	155.359	68.6605	-81.6357	13.0922	323.861	39.6679	30.8911	-5.33897	77.3052	-18.9315	2.38	289.047	-8.57268
15	27.9657	-2.4182	-2.69129	-0.951847	12.296	4.50036	-3.73954	195.4	297.498	27.5936	-16.1464	-14.5091	22.0592	65.185	8.51461	6.55231	-19.8354	-14.0597	-10.9312	6.95816	-22.9452	55.7023	-26.2045	8.99552	230.902	1.32559	-40.7676	140.267	42.6241	-61.1543	41.0721	49.596	-7.11812	-17.122	-0.890139	32.782	-19.5122	12.145	118.738	-9.04813
16	21.8525	-1.95514	-3.10649	-3.26715	-16.3543	-1.46636	31.589	7.00612	232.635	-11.323	-13.8671	-4.87053	-22.7183	26.1926	21.1496	6.62949	-50.7204	-30.9731	-4.95676	-1.86787	-15.5104	69.2548	-22.9452	-0.603897	345.512	2.1913	22.712	46.6252	142.978	-53.6187	22.2606	35.9814	-10.221	39.2348	-11.0718	12.6418	-17.122	17.0103	78.8117	-9.62878
17	22.9227	-3.98747	-2.52084	-2.4182	18.5451	38.0111	20.1542	160.378	143.269	25.9125	-19.7729	-2.36733	-20.8012	23.4318	145.091	6.11498	-11.829	-18.9757	-3.38746	9.35926	-16.633	16.9854	-17.2524	-6.34157	130.465	1.92074	15.5527	99.3108	94.3274	-116.077	49.712	92.9322	-1.34706	15.5542	-8.44384	21.8467	-11.1684	5.70255	29.9727	-7.23865
18	19.6857	-3.00989	-3.43751	-1.95514	-32.6381	2.26224	29.3534	-12.7516	146.443	16.1157	-2.76348	-6.97376	25.0731	31.1829	103.101	-1.62071	-25.4691	42.279	-11.7471	-4.01387	-8.73117	0.27074	28.9284	-1.69408	233.028	2.15284	2.90008	57.9353	60.9262	-96.1341	10.3755	104.001	6.77077	29.6308	-7.78719	31.0542	-9.64743	6.01177	39.4873	-11.1684
19	32.8083	-1.41491	-1.841	-3.98747	30.0223	3.59997	-1.57061	236.798	149.62	36.0757	-7.32997	5.47517	2.83585	66.5044	63.0979	-1.46636	79.8599	-12.1601	-6.86851	52.2762	-6.81539	42.8966	40.3141	-0.420701	316.442	7.78373	27.5733	107.019	92.8671	-93.9315	37.0239	81.2231	5.43222	-26.2045	-3.00323	17.8158	-20.7724	4.61467	-30.2111	-9.64743
20	44.2885	-0.848944	4.27696	-3.00989	4.12556	-2.80409	-36.0879	464.755	138.901	85.1747	-6.14748	5.649	39.7844	51.6412	168.933	3.95403	55.9308	-23.649	-3.19756	22.1346	-23.7709	41.2841	15.0943	-4.58278	166.646	1.09674	8.80534	48.9279	93.87	-97.4232	14.9323	154.546	5.60604	103.063	-2.16296	13.0526	-26.2045	3.04035	252.807	-10.889
21	28.2228	-3.26715	2.69166	-1.41491	-7.58866		5.52837	49.074	65.249	57.2826	-21.0381	16.6314	13.6119	78.1877	18.9824	4.9316	-23.3437	-0.958791	-11.0976	25.0843	-17.2451	91.9871	-23.7709	-3.16979	355.918	10.9671	-24.463	56.1697	31.1132	-94.6692	-24.5209	281.137	-7.8656	7.94922	-6.44934	105.184	-22.9452	0.0550669	104.861	-16.3211
22	28.9931	-1.684	3.63773	-0.848944	-6.9506		-8.53618	99.6793	172.757	78.576	-26.9228	4.78831	-9.66827	-11.8576	39.4637	6.26933	-61.1543	20.3527	-18.6797	598.046	-23.0322	37.3005	-20.7289	-0.110833	29.7312	10.6617	-61.3834	59.4753	22.0814	-60.9569	37.0923	54.3967	11.0817	3.34279	-10.1705	23.3687	-17.2524	4.16003	148.36	-22.9452
23	19.6895	-2.75264	3.0752	-3.26715	52.2413		-11.5163	-0.617806	173.64	-13.8527	-29.9725	-0.704563	-21.9714	3.49657	-10.4967	-2.80409	-24.4727	-4.41294	-4.67059	-3.22554	-14.5471	-19.224	2.36144	-4.10771	378.063	2.10727	-4.92656	86.8118	56.8866	-55.0147	7.65838	74.8679	18.3217	14.7285	2.58108	60.5755	-21.8588	12.452	69.9991	-17.2524
24	17.5789	-2.57256	-1.81543	-7.48614	38.3556		10.3857	2.13621	86.5481	16.0099	-24.5695	11.0605	-16.5559	-0.583658	157.029	-2.95844	87.9448	-11.1138	-9.72753	-9.49604	-14.7691	-9.76189	5.62071	-4.45478	280.173	17.2396	-8.8868	67.5029	16.7882	-123.856	-4.75806	74.855	8.8567	-10.2993	-0.563054	34.887	-10.4731	-0.237118	49.403	-21.8588
25	24.2959	3.04951	-2.35239	27.9977	78.885		10.3857	35.8485	130.645	-6.90675	-1.20287	3.69009	34.0114	0.102603	47.606	-1.1062	20.45	12.3923	150.138	1.62274	-11.9125	44.6808	8.88253	0.398627	-0.27022	-2.84777	29.5668	52.9162	65.2103	-93.767	2.77754	58.8465	8.93746	1.43068	-5.01472	63.7062	-10.2993	1.67482	173.544	-10.4731
26	21.8094	-1.56926	-2.25011	-2.57256	-18.9786		6.40227	138.596	110.869	33.1774	-4.49927	12.5415	-9.96646	10.8384	78.5566	-0.951847	-6.49347	26.9583	5.65158	-5.57516	-10.73	-5.29938	-11.9125	-7.35398	348.105	1.93808	35.4352	84.8571	21.3732	-99.0821	-31.4829	35.3781	3.99283	4.47267	4.34518	22.0096	-23.7709	3.81569	82.3468	-0.415912
27	34.1481	-0.823219	3.94205	-2.75264	-22.1359		16.7401	698.99	44.2026	68.3645	-13.6643	4.15506	22.2367	-18.2706	46.3169	5.52329	-39.1312	8.80417	-3.84941	92.988	-22.1367	62.5125	14.6636	-11.6394	165.25	1.98257	-0.0704148	48.5682	86.9221	-66.8904	-35.0381	-5.17605	17.8996	-23.0322	-3.20524	51.7379	-20.7289	2.29153	145.852	-23.7709
28	26.7429	-2.67546	1.38085	-1.56926	3.32565		-8.361	148.247	89.9212	-9.33795		0.959843	29.5803	47.8647	34.6969		51.0609	-36.1111	-14.0961	-20.2107	-32.604	16.7803	25.1666	-6.44452	159.341	-2.4712	78.0079	92.5917	10.6206	-41.8692	4.76195	141.622	12.5522	5.42872	2.74835	63.5204	-23.0322	2.56623	149.626	-10.8456
29	10.54	-2.77836	3.49801	-0.823219	47.9294		19.1927	46.126	140.475	14.5636		9.63055	-5.87553	-19.5901	-32.2089		-60.9569	2.76602	-13.2041	1.36764	-29.3292	22.0272	-36.0879	-6.91997	63.5647	1.12893	0.655525	27.7908	-4.09934	-78.323	5.96995	149.983	-7.45827	33.8922	20.1742	18.2764	-19.7729	10.1356	60.986	-3.26541
30	13.9148	-2.26385	-2.23813	12.6997	36.0195		43.0237	-18.4877	93.3848	43.6205		1.59444	19.4126	4.99561	16.8554		3.27734	-18.523	-15.5073	-5.72191	-24.5695	-9.53552	-9.16141	-4.29755	-36.1494	2.21871	6.28376	43.7815	83.2899	-72.9076	36.9221	181.248	6.79885	-11.9125	-0.891292	58.8448	-16.5111	-2.52496	67.7553	-9.88952
31	27.6327	-2.52111	14.1985	-2.77836	51.6529		26.9884	54.9362	155.986	133.171		5.2006	-20.8022	-10.0869	106.128		109.312	-2.24913	-16.548	-17.2118	-14.3072	-13.6556	0.824071	-1.90742	90.4412	-2.70406	45.2674	58.8378	-42.8439	-147.119	-9.2603	132.608	32.6897	14.4716	17.5339	86.1312	-11.9125	0.983563	179.95	-6.6277
32	32.5872	9.03174	-2.67546	-2.26385	13.4878		10.955	115.288	112.173	69.2373		18.7429	-3.61644	12.3427	64.3472		255.985	-28.3736	-3.61132	-11.977	-13.6643	223.485	5.86061	3.24541	21.0635	0.948557	78.756	31.3875	20.2982	-116.632	-12.7175	148.015	5.91554	75.1858	8.86453	56.1839	-10.73	6.42716	14.2029	-2.02912
33	6.41003	-1.02902	-1.62071	12.854	82.018		8.80903	-72.9076	102.16	-44.1652		8.66326	32.8373	28.7948	174.024		-99.0821	-23.512	-3.31266	-9.43688	-11.9224	89.9948	11.7293	0.76256	-46.8567	-0.591367	-10.5043	33.4665	102.795	-102.542	-20.463	0.439942	5.42206	-10.8863	4.61683	34.4703	-25.6206	1.82073	-19.6184	-0.846632
34	25.5766	-1.13193	-1.46636	-2.57256	51.8293		16.1728	191.7	52.8445	136.532		23.5483	13.2929	27.6415	-23.7684		-66.8904	13.2613	-5.35511	33.1504	-22.1805	36.9529	11.7293	-1.55395	210.289	0.378024	56.123	77.9605	57.4821	-87.1481	-13.8722	72.7603	8.60313	15.8482	9.95095	28.5246	-36.0879	7.47349	24.7077	4.0295
35	32.6672	-1.95514	-4.83641	14.3461	92.8756		57.3929	-19.8266	118.389	25.5777		26.4333	0.969075	13.942	73.1229		-41.8692	-9.78124	-19.1708	175.95	-12.8916	34.8762	50.5164	-6.1853	199.011	1.04465	120.289	114.823	147.764	-62.2272	13.7105	57.1789	12.5084	-24.5695	-0.53256	20.4329	-34.555	-1.57524	80.9302	-36.0879
36	25.3771	2.8437	-3.85884	-1.13193	42.9938		1.01537	-5.73652	158.345	74.5102		25.5648	-7.22474	19.5976	108.539		96.5531	-21.688	-22.1131	-2.41417	-20.9105	7.15847	2.05036	-8.53141	135.099	-2.14236	30.4909	90.8646	87.1509	-71.1526	31.803	58.0814	5.28635	5.66862	7.59371	81.0402	-24.5695	4.14602	53.3267	-24.6716
37	25.1158	-3.06134	-2.52111	-1.95514	64.5593		4.60462	9.65731	127.852	41.6047		11.7551	-13.5224	28.3277	56.4585		-43.7615	39.9713	-21.6552	-9.96244	-17.4068	10.5236	77.1801	-7.64317	212.121	-1.72316	32.6935	37.9881	137.729	-67.091	5.1277	67.3578	1.05418	36.7389	15.9913	54.5196	-19.533	2.70135	52.1734	-14.6862
38	23.8293	2.40637	2.64907	-2.95844	30.0124		49.6807	-13.8245	115.565	55.7765		17.3852	-4.46932	36.6829	312.85		-30.5348	-31.5043	-19.1946	-3.13027	-15.8838	-11.8742	55.2901	-9.04653	-24.2154	-4.4011	62.9685	32.6912	127.221	-134.433	10.9711	38.4999	49.0928	-13.6643	30.9619	70.0248	-13.6643	9.86995	89.7052	-9.64962
39	27.0039	8.72303	2.49472	-3.06134	86.6871		24.9738	219.264	40.6926	8.47315		-0.908488	-7.32723	-17.5739	228.344		-87.486	3.8905	-8.7832	-14.6924	-11.353	62.2437	-21.1096	1.53842	95.1045	-14.2577	15.0725	41.6302	110.596	-97.9789	-7.11191	136.118	-2.02325	24.7388	32.6349	63.7938	-13.6643	3.40814	72.8322	-3.78096
40	15.1962	-2.36675	-1.1062	27.3545	80.3362		40.0914	-18.6883	93.0146	3.03905		6.04295	2.81066	14.8393	12.4502		-44.2499	-27.0834	-13.6643	-5.00581	-9.61109	81.1252	37.6922	0.110706	-8.21991	-15.0147	15.0181	49.2065	48.5286	-91.3601	73.7666	142.273	5.99141	52.2616	27.9418	15.2756	-25.6644	11.4059	-17.8132	-13.6643
41	27.6233	-1.74934	-0.951847	27.869	180.293		20.0706	59.1781	61.0679	167.517		17.7384	2.34568	12.7782	128.462		-87.1481	-13.8242	-9.36442	-17.7143	-15.241	34.0503	37.6922	-7.75556	90.2406	-11.5936	4.07697	17.6127	111.871	-77.5207	94.854	33.0085	2.81034	0.807267	27.2274	50.2926	-23.3432	-0.44661	95.0078	-15.7811
42	28.9617	-4.93931	-3.26715	-2.36675	99.1149		46.4459	337.645	40.5904	35.2612		9.21305	-4.97296	26.1267	9.6429		-33.0811	6.10578	-20.2895	-18.0724	-30.1853	24.5023	35.5462	0.89181	243.163	-2.74056	-5.67286	24.3492	99.2634	-79.6768	-32.0466	122.981	22.9318	-20.8907	17.9092	69.0175	-24.3943	2.23143	75.6277	-23.3432
43	19.5635	-4.16754	-2.4182	-1.74934	83.647		19.0653	102.251	124.342	38.5018		1.03254	-5.43109	-8.05725	15.0915		-42.0065	21.4674	-11.5185	-6.62626	-21.0319	54.5085	-6.53365	-8.61833	27.8864	-3.28356	15.9747	45.9926	65.5331	-47.7359	20.9448	126.628	3.06448	29.2936	40.9609	19.5358	-20.8907	0.800764	42.4583	-4.62759
44	23.1501	1.06864	3.49801	25.811	140.318		58.2728	116.09	89.4872	-0.351973		15.502	-10.9287	-21.5561	33.5271		-8.79896	-29.2467	-15.7945	72.7881	-29.3094	22.7132	28.0133	1.84786	160.371	-4.35217	44.4263	20.6984	9.0099	-46.733	27.0669	33.3724	9.03677	12.1066	34.0227	35.556	-21.1096	-10.9128	29.1329	8.75946
45	34.1673	1.22299	-3.98747	11.2076	137.636		39.1677	-31.2741	106.119	78.8166		12.5406	12.2556	36.3214	368.658		127.881	31.0724	-2.61601	-17.3793	-14.2196	3.45909	95.9167	1.90661	48.3446	-7.19275	34.4096	25.813	58.3346	-93.8672	32.2406	52.3393	19.8457	37.3082	49.4009	28.3508	-13.095	-8.38287	-27.1899	-1.3429
46	27.5293	-6.04551	7.89642	10.6416	318.506		14.8549	49.0695	71.2488	4.79405		8.19829	-11.1405	35.1075	132.005		106.043	-1.37982	-15.7348	-8.98356	-7.48487	7.15642	-19.4454	6.50518	172.054	1.08211	34.1058	12.3795	-17.2711	-71.654	17.5034	79.0411	18.7274	-15.241	86.7198	15.5836	-13.095	2.10113	-29.5842	-3.21161
47	25.622	-3.73021	-1.41491	-4.57915	162.743		27.299	243.683	31.0961	30.5546		14.2542	7.87508	41.0745	196.12		-33.0681	-20.8934	-8.79507	-3.33389	-9.88376	43.5509	-14.4527	8.48844	78.1294	-2.41153	-10.7896	-17.1536	25.4066	-68.0939	72.3536	81.2344	4.63373	-6.72564	74.836	-5.05772	-15.241	9.63024	8.14816	-13.095
48	24.914	-4.06464	-0.848944	24.7048	136.344		45.8725	244.952	15.8663	93.4071		12.5341	5.07614	57.8828	123.715		-19.2287	9.59339	-3.42017	-12.6701	-26.8328	54.9863	10.284	-0.796802	47.6659	-4.86153	-13.8159	0.272924	-4.23397	-61.3246	57.1108	54.3822	13.52	-22.7739	69.932	-5.3205	-31.9272	1.04191	35.2377	-5.35762
49	37.4649	-7.48614	-3.26715	-3.73021	151.738		59.5847	121.957	33.4683	32.2153		7.28047	15.9982	24.5116	207.803		153.491	23.6835	-7.71613	108.981	-26.2875	80.1022	-32.0586	-4.85788	220.796	-1.72202	30.1562	-7.23979	29.2456	-59.7702	7.33338	95.4135	18.8384	-5.84972	28.086	66.3128	-22.7739	5.27931	11.4952	-2.27712
50	14.9426	-7.35752	-7.48614	-4.06464	107.827		0.314633	28.7116	14.7477	17.1351		3.86716	-9.5132	28.7685	38.5082		-18.5899	-15.6204	-14.7276	118.413	-34.7698	19.5096	48.1514	-9.73118	54.2113	-2.4089	119.735	-2.38945	23.802	-41.1171	39.9715	11.5846	10.1434	5.75621	43.9909	21.2877	-31.0513	2.75104	-19.4178	-3.00714
51	19.426	-11.062	2.70052	23.2642	260.858		33.6514	83.8835	35.5916	9.27544		0.791217	-3.59415	8.84611	10.763		40.705	-36.9821	-8.79916	-7.86023	-31.8255	15.6751	-16.3439	14.6681	120.704	-3.78282	32.5248	16.0081	-2.67955	-38.0584	-23.2806	59.1086	-0.383681	10.7489	109.527	7.07518	-19.4454	8.31258	19.9191	-21.168
52	35.4514	-3.66487	-2.57256	-7.35752	102.963		13.2803	230.646	8.36029	7.1193		23.5521	1.9854	2.63365	279.857		51.8629	-24.8699	-21.3765	-4.75072	-34.4434	12.7724	-37.0514	23.7085	190.406	-2.87566	47.9186	26.7522	27.3621	-67.4922	88.5551	6.15622	36.1131	35.2936	93.9553	122.835	-14.4527	4.76889	77.7462	-19.4454
53	19.9697	-4.59099	-2.75264	-11.062	391.926		20.1124	7.28565	17.8218	-15.1874		-12.41	47.7889	-1.53869	100.834		103.222	33.8893	-9.77058	-27.4009	-16.949	37.3869	-37.9273	27.9756	34.6288	-2.15885	39.0729	8.54167	28.4151	-66.5896	19.0626	-5.18898	-6.11663	-32.0586	102.845	-6.69936	-15.1096	7.52479	-21.4611	-14.4527
54	18.7372	-7.7434	-1.56926	-9.46701	104.467		24.5836	155.552	24.2073	7.51454		17.074	31.0753	-11.1264	90.0203		-38.9478	8.62277	-2.62789	0.703022	-11.986	37.5923	-16.949	43.991	147.681	4.24665	-12.0609	-4.88697	-12.4354	-57.3132	-18.6722	33.9482	37.1291	72.777	74.5387	8.87082	-32.0586	4.31471	-1.41655	-15.1096
55	15.5098	4.2725	-0.823219	-10.3931	143.477		44.69	29.3133	-1.77044	-7.0711		2.98935	16.6728	2.02145	111.164		26.1135	24.039	-10.8097	-33.8105	-23.5919	78.912	-17.2118	46.4048	119.273	-12.1217	25.7673	-11.5695	-8.42398	-58.4665	17.6401	21.7005	14.5989	8.66568	40.5218	9.75733	-28.0294	3.10681	3.63531	-12.2919
56	22.0395	-14.5092	-2.67546	-7.7434	108.729		29.5784	-18.1869	7.57346	47.6907		8.39493	-6.38844	-11.2769	127.092		-59.7702	-28.2474	-17.0089	-30.0801	-24.5356	45.0768	-28.8177	53.5306	310.104	-0.515753	85.0506	8.19067	-9.27641	-57.8146	68.1971	49.8694	12.5361	88.9567	30.6435	27.9235	-31.2817	-0.13355	50.6942	-18.146
57	16.0471	-3.31654	-2.77836	-7.33179	102.524		58.8839	-57.3132	28.051	-2.99676		2.42934	12.7343	-12.4354	16.379		-41.1171	-10.2005	-2.22989	154.152	-28.5988	35.8401	-26.2776	74.901	185.141	-0.102768	37.0877	-10.6351	1.98373	-37.8076	79.6661	4.639	18.2574	-12.7257	40.584	2.26822	-37.0514	-1.28252	18.5778	-2.20404
58	17.9392	-3.00784	3.18931	-14.5092	98.0249		27.0362	-10.0637	39.686	-17.9265		9.67713	8.65438	13.103	33.8117		-38.0584	38.1336	-22.3879	105.462	-30.0101	36.492	-28.5988	65.5924	288.816	1.22485	69.0316	2.41555	-7.2707	-36.2532	-17.473	23.2549	6.39297	-16.949	40.4261	54.6298	-37.9273	-2.01623	-19.5055	-17.2846
59	10.602	2.5885	-2.52111	-14.9208	107.126		33.4742	38.9908	14.0592	-27.2216		34.1675	1.45658	-2.10075	33.1259		-9.20011	2.75427	-24.1516	9.85638	-26.9981	43.0266	-31.7521	40.5495	67.3989	0.304958	23.7793	-7.07494	-13.338	-70.952	48.177	22.0515	12.7829	7.9898	65.4902	30.1571	-16.949	-0.839151	18.4274	-28.0439
60	13.1999	-8.26975	-2.57256	-14.6121	169.312		25.1072	58.9978	18.6569	-19.418		10.9836	1.40202	-13.6388	105.899		49.9945	12.1722	-17.5027	-1.74955	-23.3192	23.0252	-30.482	22.1388	5.11806	4.02887	-3.70183	-1.87841	19.9129	-53.4522	8.93855	-4.6002	14.0529	-3.61612	84.5841	60.1043	-17.2118	-13.354	-12.4354	22.5845
61	9.31771	1.36551	-1.02902	0.557218	122.694		3.032	-36.2532	15.3301	16.1892		4.03023	10.5143	-7.2707	43.3049		-28.1671	36.5657	-9.42417	-1.31159	-18.229		-26.8031	18.135	88.0577	-19.4494	-30.8526	-8.29187	6.79743	-49.7416	96.997	70.6786	14.5507	49.3273	20.6396	-10.7512	-28.8177	-0.50176	-8.42398	-7.32843
62	18.8191	-2.01843	4.32123	1.30326	106.009		0.665001	74.2561	23.1698	8.45447		17.2417	14.4687	1.01335	13.4036		145.556	29.3264	-1.08711	1.7618	-29.7911		30.8162	12.7859	121.078	-8.19893	-12.9664	-4.28045	23.2223	-44.6271	79.1008	5.42835	11.8397	21.8045	38.2098	24.5724	-26.2776	-2.239	9.16357	-28.8177
63	11.3937	-5.06588	-1.95514	-10.2388	80.3873		4.95902	43.3532	2.64212	74.4541		7.80602	6.86294	10.1947	28.4295		-57.8146	16.0564	-3.01822	-21.8673	-23.9762		44.6477	46.5481	86.3797	-12.586	-9.45056	-0.989346	51.8098	-45.6299	46.08	18.4283	28.9072	18.6512	19.3452	16.4595	-28.5988	-2.39742	-13.6388	-16.3942
64	6.75578	1.22505	-2.95844	-7.82058	17.1591		48.8088	-1.3389	5.31703	-13.9151		19.3216	9.37008	-8.82513	19.6884		49.6304	35.4482	-8.00291	7.98851	-34.555		-27.4601	30.8776	-21.9858	0.912007	12.7627	-13.6388	38.1428	-29.5842	44.9267	-13.6388	42.5234	45.1229	30.617	16.1636	-31.7521	-12.118		-18.7154
65	7.86619	-11.0738	-3.06134	60.2056	76.3014		-1.08684	-44.6271	33.935	28.3297		18.6059	0.677042	-0.847181	-36.2532		-36.2532	-5.07248	-1.72426	4.51327	-25.8156		-9.16141	24.2017	13.191	-2.70925	50.0895	-3.12717	25.0776	-28.7318	50.2783	34.2863	48.1527	-1.60151	25.5966	24.3322	-30.482	-6.59318		-2.10194
66	2.04506	-6.66087	-3.39578	-16.1814	55.0666		23.3991	-45.6299	15.1624	18.132		28.1143	14.357	-10.6804	29.6661		-41.806	0.958086	-7.02753	-1.80871	-29.0805		-29.2995	22.9953	49.7719	-7.14023	-10.6746	-0.907377	8.20143	-56.9622	42.0871	0.514361	43.865	-19.971	45.5307	22.153	-26.8031	-15.8147		-20.5986
67	6.28465	-10.9195	-2.88127	13.8743	70.1708		50.5587	-29.5842	40.5712	5.59043		15.5747	0.968845	-1.54918	4.04387		-53.4522	41.8844	-14.3573	40.356	-22.6425		-3.68691	6.36732	17.3028	-6.88995	-17.5618	1.09833	-5.5157	-43.8248	34.2421	16.3724	40.9029	18.8701	25.8582	26.303	-19.971	-17.36		-7.03637
68	15.2735	23.6223	3.0864	-2.89001	95.3669		9.47202	19.6709	10.4817	17.9944		17.7598	3.09759	8.18376	65.2505		37.6965	62.9408	-5.30353	-7.89635	-21.2509		28.1447	9.71423	1.8821	-5.69999	77.0663	-4.68159	-2.65757	-37.8578	65.339	5.02721	28.2546	22.9432	32.5325	22.8643	-31.5331	-19.2329		-10.0876
69	16.093	-6.57186	-1.74934	-16.7216	88.4476		39.1717	39.8432	40.0023	91.7908		16.3462	25.9742	-0.245468	113.487		42.811	-11.8919	12.2784	9.13489	-35.3094		27.7943	7.17903	65.6672	-5.64747	4.14999	4.40775	-2.60742	-35.4008	59.3404	-8.02284	15.1799	15.8482	13.7636	2.19122	-27.4601	-4.48611		-31.5331
70	7.67368	-12.1404	5.967	-11.1906	87.2943		-1.74378	4.57794	18.7225	0.795408		12.9199	0.620051	1.65996	11.8661		12.6621	-6.823	1.79129	49.3495	-27.9178		-37.0514	28.0244	37.4368	-4.53004	50.6912	5.89372		-32.8936	81.8497	3.17193	36.1131	-4.09788	20.8251	-14.8454	-34.555	-3.75185		-27.4601
71	6.61854	18.491	-4.16754	-12.374	87.9462		52.4897	10.5449	-0.584365	15.3555		14.3167	7.71072	-2.65757	-29.5842		28.7078	46.7214	-4.88549	21.5084	-29.8985		-6.0081	-12.1091	50.5742	-11.8426	9.38543	16.1364		-21.4611	49.3667	-8.72484	-2.7721	-3.8789	4.65741	2.69559	-29.2995	-3.39337		-34.555
72	2.66055	-13.4524	-4.73351	-23.7447	75.5619		8.98825	13.0019	4.83105	-33.7775		27.6056	-0.360053	11.7439	-28.7318		29.5602	5.29812	-21.6552	36.3268	-29.616		-9.73075	-9.02447	-37.8578	-2.72055	10.2202	2.1195		-19.8565	43.6642	7.68478	44.4023	27.7607	14.9207	7.80912	-29.0805	-9.82651		-9.53274
73	4.19504	-4.74329	-4.57915	-22.124	60.9206		24.4502	15.5091		-34.7804		60.0789	9.68904	1.25881	86.7779		59.6219	4.26751	-11.0248	5.10566	-31.4116		-31.3579	-7.49808	-3.93446	-4.6652	-24.6998	5.00947		-33.2446	22.1124	-7.42113	6.81489	27.4104	23.4252	-17.8567	-22.6425	-6.91327		-9.31376
74	9.1682	0.556183	-6.04551	-25.0567	163.885		24.275	-21.4611		-29.5842		9.37522	4.8115	-0.501428	13.6713		43.6133	43.6896	-5.43096	19.9986	-24.7009		-7.75994	-0.13289	61.5053	-4.71395	-32.4896	6.91489		-23.0657	13.5654	-5.5157	24.1057	38.5535	19.1159	52.1441	-22.9929	-14.304		-22.6425
75	7.40683	-12.6827	-3.73021	8.60058	35.6239		12.6691	125.352		14.6663		27.3968	10.5119		-23.4838		-8.71176	67.896	-8.66777	0.470968	-18.1075		0.692683	4.40895	-21.4611	-7.99243	12.8424	-2.65757		-18.3021	41.7313	-2.65757	7.10975	19.0015	23.915	12.0241	-37.0514	-6.80243		-22.9929
76	6.74037	-8.62991	-4.06464	-16.8503	104.117		37.1571	-33.2446		-24.4136		33.696	4.80465		-6.65276		110.329	47.5282	-13.3181	42.7233	-35.1441		-21.5914	0.810706	11.6098	-5.79009	-2.48654	-2.60742		-19.5055	54.8687	11.2449	35.6678	-35.1244	25.1851	-23.825	-31.4017	-8.85651		-17.2846
77	1.37125	-8.89694	-2.03299	2.69244	72.7914		26.6003	-23.0657		-22.1257		25.1651	-3.27518		10.2284		54.5444	30.2012	-20.9267	15.0496	-29.4945		-13.2344	23.3701	-33.2446	-6.63972	-20.302	-5.91685		-18.4525	4.43943	-5.91685	5.9069	-6.15629	-4.9339	59.6996	-35.1244	2.96082		-31.4017
78	3.68798	23.6639	-7.35752	16.3183	104.18		-20.2715	-18.3021		-27.0083		19.1194	2.75565		-7.08709		95.123	14.2782	-1.30226	16.4665	-30.3266		17.8088	-8.57954	8.40066	-4.32349	-36.5688	-0.501428		-12.4354	25.6952	-0.501428	14.7376	-33.1535	23.7675	12.5723	-31.3579	-6.35798		-35.1244
79	7.44093	30.7775	-11.062	29.3951	71.6385		19.1967	-19.5055		18.8468		17.224	5.26278		-19.8565		9.28949	46.9354	-12.5498	-13.4638	-25.242		42.3703	-9.33054	13.1642	-7.42171	34.6751			-8.42398	32.902		23.4487	0.500695	20.1578	-1.85919	-33.1535	-6.77161		-31.3579
80	1.31148	8.81815	-9.46701	-13.1802	56.2953		10.9153	-18.4525		-11.1946		15.3408	2.03995		38.6254		-33.2446	-12.7542	4.11643	17.4507	-29.3532		40.4871	-8.86123	-19.5055	-12.3207	-19.302			-9.27641	53.7339		-0.701972	3.61021	22.2427	9.18941	-24.7009	-9.13064		-13.3868
81	11.7387	-18.7041	-10.3931	3.50634	104.994		47.8871	84.37		0.237935		40.1405	1.39494		63.1784		6.08035	-7.69423	-6.27904	18.2928	-21.9079		-5.70153	-7.58467	13.0138	-5.90773	30.3451			-13.6388	13.0413		48.4315	-13.4264	-0.757118	10.6453	-21.5914	-6.61697		-4.93417
82	4.7333	-9.10894	-7.7434	4.75558	65.4958		17.8829	-8.42398		-19.8565		6.12032	5.36307		-3.92809		-18.3021	44.0182	3.24856	29.9682	-23.825		-23.6498	10.4583	-12.4354	-5.96659	-12.7009			-7.2707	9.05256		8.16085	93.0297	8.47462	42.1798	-38.628	-7.39503		-11.708
83	12.9637	9.68489	-7.33179	-9.13113	83.6095		9.73278	87.529		-22.3951		18.7038	1.88267		-5.13152		126.225	19.288	-0.0918079	61.5804	-28.4631		-23.825	22.1184	-8.42398	2.99025	55.6849			-13.338	19.2315		4.8046	16.5928	0.741154	17.3566	-32.9784	-1.95406		-28.7447
84	9.56905	-4.9114	-14.5092	-14.9111	57.7242		30.7629	-13.6388		-1.36663		43.2473	-1.38345		10.2955		39.8395	25.2549	-4.22868	-22.2686	-33.251		-10.0373	5.37146	-9.27641	-7.65957	2.12951			-11.3323	14.5957		234.96	14.7095	5.19105	15.277	-33.8105	-6.29256		-32.9784
85	1.92565	14.7301	-14.9208	-13.5237	31.8889		71.766	-7.2707		-7.45259		-4.15962	-5.5157		16.3126		16.7106	23.5044	-10.4038	-35.4521	-35.7912		15.7942	-0.92272	-13.6388	-3.17607	-1.61643			-8.82513	-5.40646		57.258	-5.89351	-5.09988	40.9973	-35.6937	5.57182		-23.9271
86	1.40755	-3.34079	-3.70582	48.7558	2.83237		58.3624	-13.338		-19.5055		37.9554	-2.65757		-8.42398		-8.42398	42.8416	-8.01096	1.38991	-32.1279		-37.5331	0.328951	-7.2707	-3.88302	-4.09111			-8.02284	5.04591		41.9935	1.5518	-19.1584	35.9064	-31.0951	0.254126		-25.8103
87	3.18962	-4.46131	-3.91162	20.2406	32.7793		5.83695	-11.3323		3.2465		39.6728	-2.60742		-9.27641		-9.27641	3.78399	-9.89419	0.274761	-36.92		108.04	-1.85438	-13.338	-11.6075	23.6909			-10.6804	6.36336		0.213424	-23.825	8.36052	24.9348	-23.6498	-0.975946		-11.3284
88	11.8429	6.53891	-3.16558	65.7015	80.1249		-21.3664	-8.82513		-12.4354		65.149	-1.89173		-13.6388		44.6532	5.38856	-16.0454	20.2953	-27.4262		90.048	-9.83021	20.1341	-9.62161	-7.56864			-8.72484	5.67509		71.2363	-10.2293	2.64976	37.3848	-23.825	-2.94244		6.00031
89	6.9988	10.7827	-10.2388	70.3832	37.668		-16.1048	40.3799		-8.42398		45.2572	-0.501428		7.10331		-7.2707	67.7357	-1.07524	7.20718	-22.521		21.6191	-2.97366	-8.82513	-10.4537	-4.57776			-6.16756	-4.57672		-13.2628	40.6119	10.3924	-18.4805	-35.4309	-0.999196		15.7085
90	12.3841	6.33614	3.08574	-7.09667	26.2359		64.5855	37.7223		-9.27641		25.7083			216.646		15.808	10.5944	3.0495	8.23737	-36.4919		77.3114	0.584755	-8.02284	-12.7949	-11.4149			-7.42113	-4.23945		4.36664	-12.3315	-9.2962	25.9315	-34.993	-0.522847		-25.5475
